# Supplementary material for: Nonameric Peptide Orchestrates Signal Transduction in the Activating HLA-E/NKG2C/CD94 Immune Complex as Revealed by All-Atom Simulations
Source: Int J Mol Sci. 2021 Jun 22;22(13):6670. doi: 10.3390/ijms22136670 (PMC8268078; doi:10.3390/ijms22136670)
Supplement: Supplementary file 1 [file ijms-22-06670-s001.zip]

Archive with 2 entries (2 files):
- Supplementary_file_1.pdf
- Supplementary_file_2.mp4
